# Supplementary material for: Case report of a pseudo‐isodicentric chromosome 9 resulting in mosaic trisomy 9
Source: Clin Case Rep. 2021 Mar 9;9(4):2340–4. doi: 10.1002/ccr3.4031 (PMC8077311; doi:10.1002/ccr3.4031)
Supplement: Supplementary file 5 — Table S1 [file CCR3-9-2340-s006.xlsx]

## Sheet: Sheet1
	Height	Height Z Score	Weight	Weight Z Score
Age
Birth	50 cm		3.57kg
2 months‡	52.7cm	-2.57	5.41kg	-2.57
4 months‡	52.7cm	-1.82	5.79kg	-0.62
5 months‡	53.3 cm	-3.87	6.24kg	-0.57
7 months‡	61.5cm	-2.05	6.47kg	-1.5
8 months‡	63.5cm	-2.22	6.61kg	-1.54
9 months‡	64.2cm	-2.65	7.19kg	-1.22
11 months‡	66cm	-2.88	7.38kg	-1.47
14 months‡	68.4cm	-3.25	7.9kg	-1.57
17 months‡	70.5cm	-3.34	8.47kg	-1.47
20 months‡	72.9cm	-3.45	9.41kg	-1.14
23 months‡	79.5cm	-2.05	10.18kg	-0.93
2yrs. 3months§	79.3cm	-2.35	11.2kg	-1.1
2yrs. 10 months§	84.5cm	-2.21	12.4kg	-0.84
3yrs. 5 months§	0.872m	<-2.33	14.0kg	-0.38
3yrs. 11 months§	0.92m	-1.97	15.0kg	-0.33
4yrs. 6months§	0.97m	-1.65	16.7kg	-0.08
			†
